# Supplementary material for: On the morphology, biometry and biogeography of Lamtopyxis callistoma (Amoebozoa: Arcellinida)
Source: Biodivers Data J. 2015 Jan 13;(3):e4297. doi: 10.3897/BDJ.3.e4297 (PMC4304259; doi:10.3897/BDJ.3.e4297)
Supplement: XML Treatment for Lamtopyxis callistoma [file BDJ.3.e4297-treatment1.xml]

<!DOCTYPE tp:taxon-treatment
  PUBLIC "-//TaxonX//DTD Taxonomic Treatment Publishing DTD v0 20100105//EN" "tax-treatment-NSO.dtd">
<tp:taxon-treatment xmlns:tp="http://www.plazi.org/taxpub"><tp:treatment-meta><mixed-citation publication-type="journal"><person-group><name><surname>Todorov</surname><given-names>Milcho</given-names></name></person-group><article-title>On the morphology, biometry and biogeography of <italic><tp:taxon-name><tp:taxon-name-part taxon-name-part-type="genus">Lamtopyxis</tp:taxon-name-part> <tp:taxon-name-part taxon-name-part-type="species">callistoma</tp:taxon-name-part></tp:taxon-name></italic> (<tp:taxon-name><tp:taxon-name-part taxon-name-part-type="phylum">Amoebozoa</tp:taxon-name-part></tp:taxon-name>: <tp:taxon-name><tp:taxon-name-part taxon-name-part-type="order">Arcellinida</tp:taxon-name-part></tp:taxon-name>)</article-title><source>Biodivers Data J</source><day>13</day><month>1</month><year>2015</year><volume>2015</volume><issue>3</issue><pub-id pub-id-type="doi">10.3897/BDJ.3.e4297</pub-id></mixed-citation></tp:treatment-meta><tp:nomenclature><tp:taxon-name><tp:taxon-name-part taxon-name-part-type="genus">Lamtopyxis</tp:taxon-name-part> <tp:taxon-name-part taxon-name-part-type="species">callistoma</tp:taxon-name-part></tp:taxon-name><tp:taxon-authority>Bonnet, 1974</tp:taxon-authority></tp:nomenclature><tp:treatment-sec sec-type="materials"><title>Materials</title><list list-type="alpha-lower" list-content="occurrences"><list-item><p><bold>Type status:</bold> <named-content xmlns:xlink="http://www.w3.org/1999/xlink" content-type="dwc:typeStatus" xlink:type="simple">Other material</named-content>. <bold>Occurrence:</bold> recordedBy: <named-content xmlns:xlink="http://www.w3.org/1999/xlink" content-type="dwc:recordedBy" xlink:type="simple">Milcho T. Todorov</named-content>; individualCount: <named-content xmlns:xlink="http://www.w3.org/1999/xlink" content-type="dwc:individualCount" xlink:type="simple">75</named-content>; <bold>Location:</bold> country: <named-content xmlns:xlink="http://www.w3.org/1999/xlink" content-type="dwc:country" xlink:type="simple">Madagascar</named-content>; stateProvince: <named-content xmlns:xlink="http://www.w3.org/1999/xlink" content-type="dwc:stateProvince" xlink:type="simple">Maromizaha Protected Area</named-content>; verbatimLocality: <named-content xmlns:xlink="http://www.w3.org/1999/xlink" content-type="dwc:verbatimLocality" xlink:type="simple">Central Madagascar, east of the capital Antananarivo and south of the village Anevoka, on the eastern slopes of the Central Highlands</named-content>; verbatimElevation: <named-content xmlns:xlink="http://www.w3.org/1999/xlink" content-type="dwc:verbatimElevation" xlink:type="simple">950 m</named-content>; verbatimLatitude: <named-content xmlns:xlink="http://www.w3.org/1999/xlink" content-type="dwc:verbatimLatitude" xlink:type="simple">18°57'S</named-content>; verbatimLongitude: <named-content xmlns:xlink="http://www.w3.org/1999/xlink" content-type="dwc:verbatimLongitude" xlink:type="simple">48°27'E</named-content>; <bold>Record Level:</bold> collectionID: <named-content xmlns:xlink="http://www.w3.org/1999/xlink" content-type="dwc:collectionID" xlink:type="simple">col:ta;prep.24,25,26/2014</named-content>; institutionCode: <named-content xmlns:xlink="http://www.w3.org/1999/xlink" content-type="dwc:institutionCode" xlink:type="simple">IBER</named-content>; collectionCode: <named-content xmlns:xlink="http://www.w3.org/1999/xlink" content-type="dwc:collectionCode" xlink:type="simple">Testate amoebae</named-content></p></list-item></list></tp:treatment-sec><tp:treatment-sec sec-type="Description"><title>Description</title><p>The shell is yellowish or light brown, circular in oral and dorsal views, and hemispherical in lateral view (Figs <xref ref-type="fig" rid="F783659">1</xref>, <xref ref-type="fig" rid="F783684">2</xref>). The apertural surface is smooth, composed of small to medium flattish mineral particles, bound together by a thick layer of porous and fibrous organic cement, which extends over the teeth (Figs <xref ref-type="fig" rid="F783684">2</xref><xref ref-type="fig" rid="F783689">a</xref>, <xref ref-type="fig" rid="F783690">b</xref>, <xref ref-type="fig" rid="F783691">c</xref>, <xref ref-type="fig" rid="F783706">3</xref><xref ref-type="fig" rid="F783711">a</xref>). The dorsal surface is rough and composed of bigger and angular pieces of quartz, bound together by considerably less amount of organic cement (Figs <xref ref-type="fig" rid="F783684">2</xref><xref ref-type="fig" rid="F783692">d</xref>, <xref ref-type="fig" rid="F783693">e</xref>, <xref ref-type="fig" rid="F783694">f</xref>, <xref ref-type="fig" rid="F783706">3</xref><xref ref-type="fig" rid="F783713">c</xref>). The shell wall has a thickness of about 5-6 µm and is composed of three layers: an outer layer of organic cement (300-500 nm) with a smooth outer lining, an intermediate layer of porous and fibrous organic cement (2-4 µm) with incorporated mineral particles and an inner layer of organic cement (1-1.5 µm) with a rough inner lining (Fig. <xref ref-type="fig" rid="F783706">3</xref><xref ref-type="fig" rid="F783715">e</xref>, <xref ref-type="fig" rid="F783716">f</xref>). Small single pores with a varying diameter of about 50-350 nm are often seen in the cement, in both on the apertural and dorsal shell surface (Fig. <xref ref-type="fig" rid="F783706">3</xref><xref ref-type="fig" rid="F783712">b</xref>). The aperture is central, deeply invaginated (about 40% of the shell depth), with pronounced apertural tube and two openings - external and internal (Figs <xref ref-type="fig" rid="F783659">1</xref><xref ref-type="fig" rid="F783666">c</xref>, <xref ref-type="fig" rid="F783667">d</xref>, <xref ref-type="fig" rid="F783706">3</xref><xref ref-type="fig" rid="F783714">d</xref>, <xref ref-type="fig" rid="F783715">e</xref>). The external opening is more often four-, less often three-lobed, bordered by 3-4 large and smooth teeth (Figs <xref ref-type="fig" rid="F783659">1</xref><xref ref-type="fig" rid="F783664">a</xref>, <xref ref-type="fig" rid="F783665">b</xref>, <xref ref-type="fig" rid="F783684">2</xref><xref ref-type="fig" rid="F783689">a</xref>, <xref ref-type="fig" rid="F783690">b</xref>, <xref ref-type="fig" rid="F783691">c</xref>). The internal opening is at the bottom of the apertural tube. It varies in shape from oval to almost circular and is surrounded by a small collar (Figs <xref ref-type="fig" rid="F783659">1</xref><xref ref-type="fig" rid="F783664">a</xref>, <xref ref-type="fig" rid="F783706">3</xref><xref ref-type="fig" rid="F783711">a</xref>). The apertural tube is reinforced at its base by a characteristic dark-brown coloured organic frame (visible by LM, but not by SEM) (Fig. <xref ref-type="fig" rid="F783659">1</xref><xref ref-type="fig" rid="F783664">a</xref>). The apertural tube is rough, composed of a mixture of medium to large mineral particles, bound together by a small amount of organic cement (Fig. <xref ref-type="fig" rid="F783706">3</xref><xref ref-type="fig" rid="F783711">a</xref>, <xref ref-type="fig" rid="F783714">d</xref>, <xref ref-type="fig" rid="F783715">e</xref>).</p></tp:treatment-sec><tp:treatment-sec sec-type="Biometry"><title>Biometry</title><p>The basic morphometric characters of 75 individuals from the Maromizaha Protected Area in Madagascar were measured and the results are given in Table <xref ref-type="table" rid="T783568">1</xref>. The analysis of the variation coefficients shows that the studied population of <italic><tp:taxon-name><tp:taxon-name-part taxon-name-part-type="genus">L.</tp:taxon-name-part> <tp:taxon-name-part taxon-name-part-type="species">callistoma</tp:taxon-name-part></tp:taxon-name></italic> is comparatively homogeneous and almost all measured characters are weakly to moderately variable (CV less than 10%). The only exception is the length of the teeth, which varies in a wider range (CV = 12.12%). The parameters with minimal variability are depth of apertural tube (3.37%), depth of shell (3.59%), diameter of shell (4.15%) and diameter at the base of apertural tube (5.32%). The large and small axes of the internal opening are moderate variables (9.20% and 9.13%, respectively). These conclusions are also confirmed by the box plots, showing the variability of the shell’s characters in <italic><tp:taxon-name><tp:taxon-name-part taxon-name-part-type="genus">L.</tp:taxon-name-part> <tp:taxon-name-part taxon-name-part-type="species">callistoma</tp:taxon-name-part></tp:taxon-name></italic> (Fig. <xref ref-type="fig" rid="F783773">4</xref>).</p><p>Analysis of the size frequency distribution of the main characters indicates that <italic><tp:taxon-name><tp:taxon-name-part taxon-name-part-type="genus">L.</tp:taxon-name-part> <tp:taxon-name-part taxon-name-part-type="species">callistoma</tp:taxon-name-part></tp:taxon-name></italic> is size-monomorphic species. The presence of comparatively well-expressed main-size class for the basic characters and the lack of the subsidiary peaks (bell-shaped curves) indicate a normal distribution (Fig. <xref ref-type="fig" rid="F783804">5</xref><xref ref-type="fig" rid="F783809">a</xref>, <xref ref-type="fig" rid="F783810">b</xref>, <xref ref-type="fig" rid="F783811">c</xref>). For example, 93% of all the individuals have a shell diameter of 166-190 µm and only 7% are smaller than 165 µm (Fig. <xref ref-type="fig" rid="F783804">5</xref><xref ref-type="fig" rid="F783809">a</xref>). Almost all measured individuals range in close limits, regarding the shell’s depth and diameter at the base of apertural tube (Fig. <xref ref-type="fig" rid="F783804">5</xref><xref ref-type="fig" rid="F783810">b</xref>, <xref ref-type="fig" rid="F783811">c</xref>). 98% of them have a diameter at the base of apertural tube between 54-64 µm, and in more than three quarters of the individuals (82%), shell depth varies between 122-134 µm. The average values (Mean ± SD) for these three shell characters are respectively 175.8 ± 7.30 (n=75), 128.1 ± 4.60 (n=43) and 59.8 ± 3.19 (n=75). These arithmetical means correlate with the main-size classes of the characters, and testify for monomorphism of the species.</p></tp:treatment-sec><tp:treatment-sec><!--Section generated to contain objects referenced in tp:taxon-treatment.--><fig-group id="F783659" position="float" orientation="portrait"><caption><p>Light micrographs of <italic><tp:taxon-name><tp:taxon-name-part taxon-name-part-type="genus">L.</tp:taxon-name-part> <tp:taxon-name-part taxon-name-part-type="species">callistoma</tp:taxon-name-part></tp:taxon-name></italic> from Madagascar.</p></caption><fig id="F783664" position="float" orientation="portrait"><label>Figure 1a.</label><caption><p>Ventral view of specimen with three teeth, showing oval internal opening at the bottom of the apertural tube (white arrow) and dark coloured organic frame at the base of the tube (black arrow)</p></caption><graphic xmlns:xlink="http://www.w3.org/1999/xlink" xlink:href="biodiversity_data_journal-3-e4297-g001_a.jpg" xlink:type="simple" position="float" orientation="portrait" id="oo_11125.jpg"/></fig><fig id="F783665" position="float" orientation="portrait"><label>Figure 1b.</label><caption><p>Ventral view of specimen with four teeth</p></caption><graphic xmlns:xlink="http://www.w3.org/1999/xlink" xlink:href="biodiversity_data_journal-3-e4297-g001_b.jpg" xlink:type="simple" position="float" orientation="portrait" id="oo_11126.jpg"/></fig><fig id="F783666" position="float" orientation="portrait"><label>Figure 1c.</label><caption><p>Lateral view of the specimen from Fig. 1a, showing invagination of the apertural tube</p></caption><graphic xmlns:xlink="http://www.w3.org/1999/xlink" xlink:href="biodiversity_data_journal-3-e4297-g001_c.jpg" xlink:type="simple" position="float" orientation="portrait" id="oo_11127.jpg"/></fig><fig id="F783667" position="float" orientation="portrait"><label>Figure 1d.</label><caption><p>Lateral view of the specimen from Fig. 1b, showing invagination of the apertural tube</p></caption><graphic xmlns:xlink="http://www.w3.org/1999/xlink" xlink:href="biodiversity_data_journal-3-e4297-g001_d.jpg" xlink:type="simple" position="float" orientation="portrait" id="oo_11128.jpg"/></fig></fig-group><fig-group id="F783684" position="float" orientation="portrait"><caption><p>Scanning electron micrographs of <italic><tp:taxon-name><tp:taxon-name-part taxon-name-part-type="genus">L.</tp:taxon-name-part> <tp:taxon-name-part taxon-name-part-type="species">callistoma</tp:taxon-name-part></tp:taxon-name></italic> from Madagascar.</p></caption><fig id="F783689" position="float" orientation="portrait"><label>Figure 2a.</label><caption><p>Ventral view of specimen with three teeth</p></caption><graphic xmlns:xlink="http://www.w3.org/1999/xlink" xlink:href="biodiversity_data_journal-3-e4297-g002_a.jpg" xlink:type="simple" position="float" orientation="portrait" id="oo_11129.jpg"/></fig><fig id="F783690" position="float" orientation="portrait"><label>Figure 2b.</label><caption><p>Ventral view of other specimen with three teeth</p></caption><graphic xmlns:xlink="http://www.w3.org/1999/xlink" xlink:href="biodiversity_data_journal-3-e4297-g002_b.jpg" xlink:type="simple" position="float" orientation="portrait" id="oo_11130.jpg"/></fig><fig id="F783691" position="float" orientation="portrait"><label>Figure 2c.</label><caption><p>Ventral view of specimen with four teeth</p></caption><graphic xmlns:xlink="http://www.w3.org/1999/xlink" xlink:href="biodiversity_data_journal-3-e4297-g002_c.jpg" xlink:type="simple" position="float" orientation="portrait" id="oo_11131.jpg"/></fig><fig id="F783692" position="float" orientation="portrait"><label>Figure 2d.</label><caption><p>Dorsal view, showing rough dorsal surface of the shell</p></caption><graphic xmlns:xlink="http://www.w3.org/1999/xlink" xlink:href="biodiversity_data_journal-3-e4297-g002_d.jpg" xlink:type="simple" position="float" orientation="portrait" id="oo_11132.jpg"/></fig><fig id="F783693" position="float" orientation="portrait"><label>Figure 2e.</label><caption><p>Lateral view, showing rough dorsal and smooth apertural surface of the shell</p></caption><graphic xmlns:xlink="http://www.w3.org/1999/xlink" xlink:href="biodiversity_data_journal-3-e4297-g002_e.jpg" xlink:type="simple" position="float" orientation="portrait" id="oo_11133.jpg"/></fig><fig id="F783694" position="float" orientation="portrait"><label>Figure 2f.</label><caption><p>Lateral view, showing rough dorsal and smooth apertural surface of the shell</p></caption><graphic xmlns:xlink="http://www.w3.org/1999/xlink" xlink:href="biodiversity_data_journal-3-e4297-g002_f.jpg" xlink:type="simple" position="float" orientation="portrait" id="oo_11134.jpg"/></fig></fig-group><fig id="F783689" position="float" orientation="portrait"><label>Figure 2a.</label><caption><p>Ventral view of specimen with three teeth</p></caption><graphic xmlns:xlink="http://www.w3.org/1999/xlink" xlink:href="biodiversity_data_journal-3-e4297-g002_a.jpg" xlink:type="simple" position="float" orientation="portrait" id="oo_11129.jpg"/></fig><fig id="F783690" position="float" orientation="portrait"><label>Figure 2b.</label><caption><p>Ventral view of other specimen with three teeth</p></caption><graphic xmlns:xlink="http://www.w3.org/1999/xlink" xlink:href="biodiversity_data_journal-3-e4297-g002_b.jpg" xlink:type="simple" position="float" orientation="portrait" id="oo_11130.jpg"/></fig><fig id="F783691" position="float" orientation="portrait"><label>Figure 2c.</label><caption><p>Ventral view of specimen with four teeth</p></caption><graphic xmlns:xlink="http://www.w3.org/1999/xlink" xlink:href="biodiversity_data_journal-3-e4297-g002_c.jpg" xlink:type="simple" position="float" orientation="portrait" id="oo_11131.jpg"/></fig><fig-group id="F783706" position="float" orientation="portrait"><caption><p>Scanning electron micrographs of <italic><tp:taxon-name><tp:taxon-name-part taxon-name-part-type="genus">L.</tp:taxon-name-part> <tp:taxon-name-part taxon-name-part-type="species">callistoma</tp:taxon-name-part></tp:taxon-name></italic> from Madagascar.</p></caption><fig id="F783711" position="float" orientation="portrait"><label>Figure 3a.</label><caption><p>View of aperture to show the smooth teeth and internal opening with collar (arrowed) on the bottom of the apertural tube</p></caption><graphic xmlns:xlink="http://www.w3.org/1999/xlink" xlink:href="biodiversity_data_journal-3-e4297-g003_a.jpg" xlink:type="simple" position="float" orientation="portrait" id="oo_11135.jpg"/></fig><fig id="F783712" position="float" orientation="portrait"><label>Figure 3b.</label><caption><p>Details of organic cement with single and different sized pores</p></caption><graphic xmlns:xlink="http://www.w3.org/1999/xlink" xlink:href="biodiversity_data_journal-3-e4297-g003_b.jpg" xlink:type="simple" position="float" orientation="portrait" id="oo_11136.jpg"/></fig><fig id="F783713" position="float" orientation="portrait"><label>Figure 3c.</label><caption><p>Dorsal view, showing rough dorsal surface of the shell</p></caption><graphic xmlns:xlink="http://www.w3.org/1999/xlink" xlink:href="biodiversity_data_journal-3-e4297-g003_c.jpg" xlink:type="simple" position="float" orientation="portrait" id="oo_11137.jpg"/></fig><fig id="F783714" position="float" orientation="portrait"><label>Figure 3d.</label><caption><p>Lateral view of fractured shell, showing deep apertural invagination and its rough surface</p></caption><graphic xmlns:xlink="http://www.w3.org/1999/xlink" xlink:href="biodiversity_data_journal-3-e4297-g003_d.jpg" xlink:type="simple" position="float" orientation="portrait" id="oo_11138.jpg"/></fig><fig id="F783715" position="float" orientation="portrait"><label>Figure 3e.</label><caption><p>Lateral view of farctured shell, showing deep apertural invagination and its rough surface</p></caption><graphic xmlns:xlink="http://www.w3.org/1999/xlink" xlink:href="biodiversity_data_journal-3-e4297-g003_e.jpg" xlink:type="simple" position="float" orientation="portrait" id="oo_11139.jpg"/></fig><fig id="F783716" position="float" orientation="portrait"><label>Figure 3f.</label><caption><p>Fractured edge of the shell illustrating the shell structure with smooth outer thin layer of organic cement (large black arrow), intermediate layer of porous and fibrous organic cement (small white arrows) with incorporated mineral particles (small black arrow) and inner thick layer of organic cement (large white arrow)</p></caption><graphic xmlns:xlink="http://www.w3.org/1999/xlink" xlink:href="biodiversity_data_journal-3-e4297-g003_f.jpg" xlink:type="simple" position="float" orientation="portrait" id="oo_11140.jpg"/></fig></fig-group><fig id="F783711" position="float" orientation="portrait"><label>Figure 3a.</label><caption><p>View of aperture to show the smooth teeth and internal opening with collar (arrowed) on the bottom of the apertural tube</p></caption><graphic xmlns:xlink="http://www.w3.org/1999/xlink" xlink:href="biodiversity_data_journal-3-e4297-g003_a.jpg" xlink:type="simple" position="float" orientation="portrait" id="oo_11135.jpg"/></fig><fig id="F783692" position="float" orientation="portrait"><label>Figure 2d.</label><caption><p>Dorsal view, showing rough dorsal surface of the shell</p></caption><graphic xmlns:xlink="http://www.w3.org/1999/xlink" xlink:href="biodiversity_data_journal-3-e4297-g002_d.jpg" xlink:type="simple" position="float" orientation="portrait" id="oo_11132.jpg"/></fig><fig id="F783693" position="float" orientation="portrait"><label>Figure 2e.</label><caption><p>Lateral view, showing rough dorsal and smooth apertural surface of the shell</p></caption><graphic xmlns:xlink="http://www.w3.org/1999/xlink" xlink:href="biodiversity_data_journal-3-e4297-g002_e.jpg" xlink:type="simple" position="float" orientation="portrait" id="oo_11133.jpg"/></fig><fig id="F783694" position="float" orientation="portrait"><label>Figure 2f.</label><caption><p>Lateral view, showing rough dorsal and smooth apertural surface of the shell</p></caption><graphic xmlns:xlink="http://www.w3.org/1999/xlink" xlink:href="biodiversity_data_journal-3-e4297-g002_f.jpg" xlink:type="simple" position="float" orientation="portrait" id="oo_11134.jpg"/></fig><fig id="F783713" position="float" orientation="portrait"><label>Figure 3c.</label><caption><p>Dorsal view, showing rough dorsal surface of the shell</p></caption><graphic xmlns:xlink="http://www.w3.org/1999/xlink" xlink:href="biodiversity_data_journal-3-e4297-g003_c.jpg" xlink:type="simple" position="float" orientation="portrait" id="oo_11137.jpg"/></fig><fig id="F783715" position="float" orientation="portrait"><label>Figure 3e.</label><caption><p>Lateral view of farctured shell, showing deep apertural invagination and its rough surface</p></caption><graphic xmlns:xlink="http://www.w3.org/1999/xlink" xlink:href="biodiversity_data_journal-3-e4297-g003_e.jpg" xlink:type="simple" position="float" orientation="portrait" id="oo_11139.jpg"/></fig><fig id="F783716" position="float" orientation="portrait"><label>Figure 3f.</label><caption><p>Fractured edge of the shell illustrating the shell structure with smooth outer thin layer of organic cement (large black arrow), intermediate layer of porous and fibrous organic cement (small white arrows) with incorporated mineral particles (small black arrow) and inner thick layer of organic cement (large white arrow)</p></caption><graphic xmlns:xlink="http://www.w3.org/1999/xlink" xlink:href="biodiversity_data_journal-3-e4297-g003_f.jpg" xlink:type="simple" position="float" orientation="portrait" id="oo_11140.jpg"/></fig><fig id="F783712" position="float" orientation="portrait"><label>Figure 3b.</label><caption><p>Details of organic cement with single and different sized pores</p></caption><graphic xmlns:xlink="http://www.w3.org/1999/xlink" xlink:href="biodiversity_data_journal-3-e4297-g003_b.jpg" xlink:type="simple" position="float" orientation="portrait" id="oo_11136.jpg"/></fig><fig id="F783666" position="float" orientation="portrait"><label>Figure 1c.</label><caption><p>Lateral view of the specimen from Fig. 1a, showing invagination of the apertural tube</p></caption><graphic xmlns:xlink="http://www.w3.org/1999/xlink" xlink:href="biodiversity_data_journal-3-e4297-g001_c.jpg" xlink:type="simple" position="float" orientation="portrait" id="oo_11127.jpg"/></fig><fig id="F783667" position="float" orientation="portrait"><label>Figure 1d.</label><caption><p>Lateral view of the specimen from Fig. 1b, showing invagination of the apertural tube</p></caption><graphic xmlns:xlink="http://www.w3.org/1999/xlink" xlink:href="biodiversity_data_journal-3-e4297-g001_d.jpg" xlink:type="simple" position="float" orientation="portrait" id="oo_11128.jpg"/></fig><fig id="F783714" position="float" orientation="portrait"><label>Figure 3d.</label><caption><p>Lateral view of fractured shell, showing deep apertural invagination and its rough surface</p></caption><graphic xmlns:xlink="http://www.w3.org/1999/xlink" xlink:href="biodiversity_data_journal-3-e4297-g003_d.jpg" xlink:type="simple" position="float" orientation="portrait" id="oo_11138.jpg"/></fig><fig id="F783664" position="float" orientation="portrait"><label>Figure 1a.</label><caption><p>Ventral view of specimen with three teeth, showing oval internal opening at the bottom of the apertural tube (white arrow) and dark coloured organic frame at the base of the tube (black arrow)</p></caption><graphic xmlns:xlink="http://www.w3.org/1999/xlink" xlink:href="biodiversity_data_journal-3-e4297-g001_a.jpg" xlink:type="simple" position="float" orientation="portrait" id="oo_11125.jpg"/></fig><fig id="F783665" position="float" orientation="portrait"><label>Figure 1b.</label><caption><p>Ventral view of specimen with four teeth</p></caption><graphic xmlns:xlink="http://www.w3.org/1999/xlink" xlink:href="biodiversity_data_journal-3-e4297-g001_b.jpg" xlink:type="simple" position="float" orientation="portrait" id="oo_11126.jpg"/></fig><table-wrap id="T783568" position="float" orientation="portrait"><label>Table 1.</label><caption><p>Biometrical characterization of <italic><tp:taxon-name><tp:taxon-name-part taxon-name-part-type="genus">Lamtopyxis</tp:taxon-name-part> <tp:taxon-name-part taxon-name-part-type="species">callistoma</tp:taxon-name-part></tp:taxon-name></italic>: M – median; SD – standard deviation; SE – standard error of the mean; CV – coefficient of variation in %; Min – minimum; Max – maximum; n – number of individuals examined (measurements in μm).</p></caption><table rules="all" border="0" style="width:560px"><tbody><tr><td rowspan="1" colspan="1" style="width:152px">
              <bold>Characters</bold>
            </td><td rowspan="1" colspan="1" style="width:51px">
              <bold>Mean</bold>
            </td><td rowspan="1" colspan="1" style="width:51px">
              <bold>M</bold>
            </td><td rowspan="1" colspan="1" style="width:51px">
              <bold>SD</bold>
            </td><td rowspan="1" colspan="1" style="width:51px">
              <bold>SE</bold>
            </td><td rowspan="1" colspan="1" style="width:51px">
              <bold>CV</bold>
            </td><td rowspan="1" colspan="1" style="width:51px">
              <bold>Min</bold>
            </td><td rowspan="1" colspan="1" style="width:51px">
              <bold>Max</bold>
            </td><td rowspan="1" colspan="1" style="width:51px">
              <bold>n</bold>
            </td></tr><tr><td rowspan="1" colspan="1" style="height:19px; width:152px">
              <bold>Diameter of shell</bold>
            </td><td rowspan="1" colspan="1" style="height:19px; width:51px">175.8</td><td rowspan="1" colspan="1" style="height:19px; width:51px">175.0</td><td rowspan="1" colspan="1" style="height:19px; width:51px">7.30</td><td rowspan="1" colspan="1" style="height:19px; width:51px">0.84</td><td rowspan="1" colspan="1" style="height:19px; width:51px">4.15</td><td rowspan="1" colspan="1" style="height:19px; width:51px">159</td><td rowspan="1" colspan="1" style="height:19px; width:51px">190</td><td rowspan="1" colspan="1" style="height:19px; width:51px">75</td></tr><tr><td rowspan="1" colspan="1" style="height:19px; width:152px">
              <bold>Depth of shell</bold>
            </td><td rowspan="1" colspan="1" style="height:19px; width:51px">128.1</td><td rowspan="1" colspan="1" style="height:19px; width:51px">129.0</td><td rowspan="1" colspan="1" style="height:19px; width:51px">4.60</td><td rowspan="1" colspan="1" style="height:19px; width:51px">0.70</td><td rowspan="1" colspan="1" style="height:19px; width:51px">3.59</td><td rowspan="1" colspan="1" style="height:19px; width:51px">118</td><td rowspan="1" colspan="1" style="height:19px; width:51px">138</td><td rowspan="1" colspan="1" style="height:19px; width:51px">43</td></tr><tr><td rowspan="1" colspan="1" style="height:19px; width:152px">
              <bold>Diameter at the base of apertural tube</bold>
            </td><td rowspan="1" colspan="1" style="height:19px; width:51px">59.8</td><td rowspan="1" colspan="1" style="height:19px; width:51px">60.0</td><td rowspan="1" colspan="1" style="height:19px; width:51px">3.19</td><td rowspan="1" colspan="1" style="height:19px; width:51px">0.37</td><td rowspan="1" colspan="1" style="height:19px; width:51px">5.32</td><td rowspan="1" colspan="1" style="height:19px; width:51px">54</td><td rowspan="1" colspan="1" style="height:19px; width:51px">67</td><td rowspan="1" colspan="1" style="height:19px; width:51px">75</td></tr><tr><td rowspan="1" colspan="1" style="height:19px; width:152px">
              <bold>Depth of apertural tube</bold>
            </td><td rowspan="1" colspan="1" style="height:19px; width:51px">50.0</td><td rowspan="1" colspan="1" style="height:19px; width:51px">50.0</td><td rowspan="1" colspan="1" style="height:19px; width:51px">1.69</td><td rowspan="1" colspan="1" style="height:19px; width:51px">0.26</td><td rowspan="1" colspan="1" style="height:19px; width:51px">3.37</td><td rowspan="1" colspan="1" style="height:19px; width:51px">47</td><td rowspan="1" colspan="1" style="height:19px; width:51px">55</td><td rowspan="1" colspan="1" style="height:19px; width:51px">43</td></tr><tr><td rowspan="1" colspan="1" style="height:19px; width:152px">
              <bold>Large axis of internal opening</bold>
            </td><td rowspan="1" colspan="1" style="height:19px; width:51px">37.1</td><td rowspan="1" colspan="1" style="height:19px; width:51px">38.0</td><td rowspan="1" colspan="1" style="height:19px; width:51px">3.41</td><td rowspan="1" colspan="1" style="height:19px; width:51px">0.41</td><td rowspan="1" colspan="1" style="height:19px; width:51px">9.20</td><td rowspan="1" colspan="1" style="height:19px; width:51px">27</td><td rowspan="1" colspan="1" style="height:19px; width:51px">43</td><td rowspan="1" colspan="1" style="height:19px; width:51px">69</td></tr><tr><td rowspan="1" colspan="1" style="height:19px; width:152px">
              <bold>Small axis of internal opening</bold>
            </td><td rowspan="1" colspan="1" style="height:19px; width:51px">29.2</td><td rowspan="1" colspan="1" style="height:19px; width:51px">30.0</td><td rowspan="1" colspan="1" style="height:19px; width:51px">2.67</td><td rowspan="1" colspan="1" style="height:19px; width:51px">0.32</td><td rowspan="1" colspan="1" style="height:19px; width:51px">9.13</td><td rowspan="1" colspan="1" style="height:19px; width:51px">23</td><td rowspan="1" colspan="1" style="height:19px; width:51px">36</td><td rowspan="1" colspan="1" style="height:19px; width:51px">69</td></tr><tr><td rowspan="1" colspan="1" style="height:19px; width:152px">
              <bold>Length of teeth</bold>
            </td><td rowspan="1" colspan="1" style="height:19px; width:51px">16.2</td><td rowspan="1" colspan="1" style="height:19px; width:51px">16.0</td><td rowspan="1" colspan="1" style="height:19px; width:51px">1.97</td><td rowspan="1" colspan="1" style="height:19px; width:51px">0.23</td><td rowspan="1" colspan="1" style="height:19px; width:51px">12.12</td><td rowspan="1" colspan="1" style="height:19px; width:51px">12</td><td rowspan="1" colspan="1" style="height:19px; width:51px">23</td><td rowspan="1" colspan="1" style="height:19px; width:51px">75</td></tr></tbody></table></table-wrap><fig-group id="F783773" position="float" orientation="portrait"><caption><p>Variability of the shell characters in <italic><tp:taxon-name><tp:taxon-name-part taxon-name-part-type="genus">L.</tp:taxon-name-part> <tp:taxon-name-part taxon-name-part-type="species">callistoma</tp:taxon-name-part></tp:taxon-name></italic> (Suppl. material <xref ref-type="supplementary-material" rid="S822986">1</xref>).</p></caption><fig id="F783778" position="float" orientation="portrait"><label>Figure 4a.</label><caption><p>Diameter of shell, depth of shell, diameter at the base of apertural tube</p></caption><graphic xmlns:xlink="http://www.w3.org/1999/xlink" xlink:href="biodiversity_data_journal-3-e4297-g004_a.jpg" xlink:type="simple" position="float" orientation="portrait" id="oo_11977.jpg"/></fig><fig id="F783779" position="float" orientation="portrait"><label>Figure 4b.</label><caption><p>Depth of apertural tube, large axis of internal opening, small axis of internal opening, length of teeth</p></caption><graphic xmlns:xlink="http://www.w3.org/1999/xlink" xlink:href="biodiversity_data_journal-3-e4297-g004_b.jpg" xlink:type="simple" position="float" orientation="portrait" id="oo_11978.jpg"/></fig></fig-group><supplementary-material xmlns:xlink="http://www.w3.org/1999/xlink" id="S822986" orientation="portrait" position="float" xlink:type="simple"><label>Supplementary material 1</label><caption><p>Lamtopyxis callistoma</p></caption><p>Data type: Biometry_Stattistica</p><p>File: oo_31598.STA</p><media xlink:href="biodiversity_data_journal-3-e4297-s001.sta" mimetype="STA file" mime-subtype="STA" position="float" orientation="portrait" xlink:type="simple"/><attrib specific-use="authors">Milcho Todorov</attrib></supplementary-material><fig-group id="F783804" position="float" orientation="portrait"><caption><p>Size frequency distribution of the main shell characters in <italic><tp:taxon-name><tp:taxon-name-part taxon-name-part-type="genus">L.</tp:taxon-name-part> <tp:taxon-name-part taxon-name-part-type="species">callistoma</tp:taxon-name-part></tp:taxon-name></italic> (Suppl. material <xref ref-type="supplementary-material" rid="S822986">1</xref>).</p></caption><fig id="F783809" position="float" orientation="portrait"><label>Figure 5a.</label><graphic xmlns:xlink="http://www.w3.org/1999/xlink" xlink:href="biodiversity_data_journal-3-e4297-g005_a.jpg" xlink:type="simple" position="float" orientation="portrait" id="oo_11979.jpg"/></fig><fig id="F783810" position="float" orientation="portrait"><label>Figure 5b.</label><graphic xmlns:xlink="http://www.w3.org/1999/xlink" xlink:href="biodiversity_data_journal-3-e4297-g005_b.jpg" xlink:type="simple" position="float" orientation="portrait" id="oo_11980.jpg"/></fig><fig id="F783811" position="float" orientation="portrait"><label>Figure 5c.</label><graphic xmlns:xlink="http://www.w3.org/1999/xlink" xlink:href="biodiversity_data_journal-3-e4297-g005_c.jpg" xlink:type="simple" position="float" orientation="portrait" id="oo_11981.jpg"/></fig></fig-group><fig id="F783809" position="float" orientation="portrait"><label>Figure 5a.</label><graphic xmlns:xlink="http://www.w3.org/1999/xlink" xlink:href="biodiversity_data_journal-3-e4297-g005_a.jpg" xlink:type="simple" position="float" orientation="portrait" id="oo_11979.jpg"/></fig><fig id="F783810" position="float" orientation="portrait"><label>Figure 5b.</label><graphic xmlns:xlink="http://www.w3.org/1999/xlink" xlink:href="biodiversity_data_journal-3-e4297-g005_b.jpg" xlink:type="simple" position="float" orientation="portrait" id="oo_11980.jpg"/></fig><fig id="F783811" position="float" orientation="portrait"><label>Figure 5c.</label><graphic xmlns:xlink="http://www.w3.org/1999/xlink" xlink:href="biodiversity_data_journal-3-e4297-g005_c.jpg" xlink:type="simple" position="float" orientation="portrait" id="oo_11981.jpg"/></fig></tp:treatment-sec></tp:taxon-treatment>
